# Supplementary material for: Aged rats are hypo-responsive to acute restraint: implications for psychosocial stress in aging
Source: Front Aging Neurosci. 2014 Feb 12;6:13. doi: 10.3389/fnagi.2014.00013 (PMC3921565; doi:10.3389/fnagi.2014.00013)
Supplement: Supplementary file 1 [file DataSheet1.XLSX]

## Sheet: Sheet1
																Raw Data
																Animal	495	496	499	627	629	631	667	668	761	763	497	498	502	632	663	664	757	760	762	505	506	508	509	618	671	767	769	770	772	507	510	622	670
			Summary Statistics				ANOVA p values			Post-hoc						Age	aged	aged	aged	aged	aged	aged	aged	aged	aged	aged	aged	aged	aged	aged	aged	aged	aged	aged	aged	young	young	young	young	young	young	young	young	young	young	young	young	young	young
Prior studies Category	Gene	Uniprot	Young Control	Young Stress	Aged Control	Aged Stress	Main Effect Age	Main Effect Stress	Intrxn	YC v YS	YC v AC	YC v AS	YS v AC	YS v AS	AC v AS	Treatment	control	control	control	control	control	control	control	control	control	control	stressed	stressed	stressed	stressed	stressed	stressed	stressed	stressed	stressed	control	control	control	control	control	control	control	control	control	control	stressed	stressed	stressed	stressed
Downregulated with Age	Agrn	*	604 +/- 16	616 +/- 55	580 +/- 17	558 +/- 29	0.227436	0.879447	0.606343	0	0	0	0	0	0		605.33	608.32	508.55	551.19	594.27	578.1	489.42	679.28	619.23	569.84	497.04	622.5	556.31	767.25	544.95	488.47	455.93	568.97	522.24	508.8	654.7	664.38	576.4	575.61	568.77	582.91	657.91	630.24	617.51	590.48	519.81	684.5	549.84
Downregulated with Age	Ap2s1	*	2417 +/- 59	2338 +/- 61	2171 +/- 47	2123 +/- 39	0.000165138	0.24937	0.774302	0	-1	-1	0	-1	0		2372.66	2054.88	2075.57	2287.06	2306.68	2068.36	2200.4	2231.22	1875.94	2232.91	2042.83	2248.64	1989.83	1950.66	2277.94	2237.67	2102.8	2049.81	2203.2	2678.54	2640.12	2213.86	2477.34	2381.68	2394.4	2622.63	2130.96	2285.54	2344.72	2196.18	2568.28	2476.79	2336.83
Downregulated with Age	Arc	*	535 +/- 35	734 +/- 53	518 +/- 29	698 +/- 42	0.529984	6.63438e-05	0.830808	1	0	1	-1	0	1		373.14	502.94	531.42	652.63	388.13	493.85	557.5	505.06	643.56	531.71	749.47	466.88	576.24	811.89	626.18	867.62	754.65	809.51	623.6	442.4	502.44	506.73	643.35	411.15	754.11	475.84	654.86	445.3	517.8	535.73	865.21	516.87	795.31
Downregulated with Age	Arf5	*	518 +/- 11	482 +/- 15	537 +/- 15	507 +/- 12	0.126511	0.025824	0.822715	0	0	0	1	0	0		445.13	562.82	549.93	577.99	492.71	596.98	583.16	503.46	506.09	547.66	499.65	530.4	536.39	429.78	535.92	518.71	495.24	544.11	475	527.78	462.86	551.78	577.85	520.29	505.74	505.13	503.74	474.16	549.82	540.91	475.35	434.45	422.2
Downregulated with Age	Arg2	*	117 +/- 5	109 +/- 4	106 +/- 4	106 +/- 8	0.230078	0.482218	0.444618	0	0	0	0	0	0		101.4	108.97	128.5	128.23	93.51	101.68	90.78	107.09	88.81	110.22	132.72	86.81	98.57	92.31	100.41	97.69	161.15	101.77	85.04	113.83	106.58	132.88	147.01	101.67	120.81	120.79	105.33	102.31	120.76	104.33	112.85	97.79	112.91
Downregulated with Age	Calb1	*	2509 +/- 170	2321 +/- 121	2134 +/- 131	2133 +/- 74	0.0468993	0.491254	0.496618	0	0	0	0	0	0		1751.11	3123.03	2308.61	2078.45	2239.31	1680.55	2302.04	1940.33	1799.3	2121.99	1881.48	2497.43	1770.66	1991.52	2326.45	2212.08	2342.56	2055.01	2122.46	2704.42	2332.56	2283.68	2206.61	3839.4	2194.06	2740.67	1853.14	2353.09	2582.58	2262.04	2383.61	2922.41	2538.11
Downregulated with Age	Car4	*	209 +/- 7	207 +/- 11	197 +/- 7	188 +/- 9	0.0873589	0.494962	0.69615	0	0	0	0	0	0		196.71	191.6	231.95	218.18	162.9	220.78	177.61	198.19	201.95	173.31	252.43	209.62	179.32	195.97	172.62	179.11	157.22	169.42	174.37	234.57	176.62	225.22	231.43	233.23	203.35	178.44	216.76	198.06	195.77	165.01	246.23	185.79	171.83
Downregulated with Age	Cgref1	*	331 +/- 5	332 +/- 8	318 +/- 9	320 +/- 8	0.13065	0.81896	0.956352	0	0	0	0	0	0		316.35	353.26	351.74	355.98	295.63	287.6	321.67	268.51	302.92	325.82	366.93	321.84	298.87	286.77	346.37	304.71	326.23	303.57	327.26	330.29	365.41	322.06	333.32	322.94	357.17	325.77	317.51	309.55	326.6	367.02	311.2	356.22	309.29
Downregulated with Age	Chga	*	1381 +/- 30	1398 +/- 22	1273 +/- 24	1277 +/- 30	0.000261778	0.72458	0.823451	0	-1	-1	-1	-1	0		1196.47	1300.46	1329.63	1335.87	1339.36	1169.26	1251.17	1318.6	1149.65	1342.8	1366.22	1281	1214.87	1225.78	1235.44	1351.44	1446.41	1224.1	1147.55	1184.04	1470.79	1328.77	1400.24	1547.42	1372.41	1394.59	1343.3	1352.3	1420.74	1394.81	1388.45	1480.76	1507.16
Downregulated with Age	Chgb	*	3196 +/- 96	3265 +/- 112	3292 +/- 86	3095 +/- 82	0.709929	0.51626	0.184579	0	0	0	0	0	0		2997.26	3436.77	3239.68	3198.06	2948.21	3032.83	3726.87	3322.86	3703.22	3317.82	3172.24	3347.55	2671.98	3125.75	3564.15	2965.73	3014.67	3102.75	2893.79	2938.12	3422.72	3657.49	3525.34	3214.45	3227.3	2759.89	2990.37	2844.3	3383.98	3209.92	3635.27	3369.44	3804.71
Downregulated with Age	Cntn4	*	573 +/- 12	589 +/- 17	505 +/- 9	521 +/- 9	5.50102e-06	0.222521	0.991093	0	-1	-1	-1	-1	0		467.43	481.39	531.42	514.83	500.75	527.26	548.62	522.64	462.29	497.74	554.3	527.22	531.67	559.93	546.07	502.43	483.45	490.33	492.18	579.52	538.99	497.73	627.34	583.09	539.51	592.97	580.06	579.09	611.11	573.46	632.67	597.89	603.84
Downregulated with Age	Col3a1	*	39 +/- 4	38 +/- 2	27 +/- 3	26 +/- 2	0.000453349	0.8307	0.992383	0	-1	-1	-1	-1	0		22.31	23.95	20.69	45.93	20.11	20.34	34.54	30.37	27.98	22.88	33.83	29.64	23.59	30.27	31.59	32.56	15.72	15.61	23.19	31.05	27.41	42.79	37.84	58.31	21.76	32.94	61.06	38.04	36.59	34.78	30.78	37.72	54
Downregulated with Age	Cox7b	*	9143 +/- 244	9028 +/- 191	8561 +/- 148	8560 +/- 233	0.0210162	0.789845	0.794497	0	0	0	0	0	0		8089.36	8451.82	8459.09	8977.92	8621.4	8552.34	9502.19	8298.36	7837.1	8818.64	9160.2	9078.18	7602.76	7486.35	9308.08	8850.67	9315.21	8283.65	7950.42	9349.9	8748.63	8290.17	10900.6	8961.58	9221.19	8919.31	8210.91	9081.82	9743.92	9198.36	9452.37	8542.33	9229.5
Downregulated with Age	Crhbp	*	275 +/- 10	233 +/- 13	219 +/- 14	231 +/- 9	0.0257664	0.231986	0.0359877	-1	-1	-1	0	0	0		195.69	223.93	164.43	269.85	247.36	142.35	260.5	242.94	177.62	261.35	278.45	268.9	198.2	189.92	232.42	216.32	235.83	224.93	231.06	221.63	289.29	286.02	256.18	257.16	338.41	309.3	261.03	278.72	251.58	256.02	194.93	244.47	299.47
Downregulated with Age	Csrp2	*	346 +/- 10	353 +/- 10	319 +/- 11	276 +/- 11	4.3208e-05	0.10753	0.0290501	0	0	-1	0	-1	-1		369.08	280.21	322.33	317.7	326.8	387.82	288.12	297.28	287.11	317.5	281.05	354.66	286.81	260.29	291.09	255.87	243.69	255.58	257.68	376.86	359.32	394.13	301.3	375.27	315.9	342.24	314.45	329.88	350.38	325.58	396.7	310.12	353.47
Downregulated with Age	Cyp1b1	*	20 +/- 3	17 +/- 1	15 +/- 1	16 +/- 3	0.341289	0.598238	0.412924	0	0	0	0	0	0		16.22	5.99	21.78	13.4	15.08	10.17	17.76	19.18	19.47	15.25	18.22	11.65	9.44	13.62	9.03	18.61	43.24	11.56	10.31	13.8	30.45	29.28	34.93	13.46	12.76	21.96	21.37	9.18	12.81	13.32	17.1	12.57	24.55
Downregulated with Age	Cyp51	*	3105 +/- 84	3151 +/- 74	2792 +/- 53	2641 +/- 77	5.14851e-06	0.495495	0.203568	0	-1	-1	-1	-1	0		2637.31	2639.25	2749.64	2767.44	2988.43	2666.79	3153.58	2662.76	2823.64	2829.79	2474.81	2967.48	2443.37	2625.6	3074.49	2621.47	2311.11	2620.51	2632.67	3364.14	3090.8	3335.44	2826.67	2643.32	3470.42	3274.16	2929.31	2949.23	3169.91	3186.98	3153.07	2972.7	3623.07
Downregulated with Age	Dcn	*	848 +/- 38	749 +/- 31	628 +/- 33	622 +/- 38	4.53151e-05	0.171234	0.2183	0	-1	-1	-1	-1	0		442.09	706.51	706.74	775.11	647.56	466.25	659.13	653.7	610.71	608.66	559.5	770.72	425.23	474.42	672.44	660.6	774.3	648.77	615.01	988.28	834.36	680.15	768.53	790.9	922.19	1094.44	767.82	812.56	816.95	703.7	690.8	737.59	687.3
Downregulated with Age	Dnaja1	*	7506 +/- 229	7392 +/- 184	6477 +/- 149	6383 +/- 228	2.6657e-05	0.621862	0.962985	0	-1	-1	-1	-1	0		6932.43	5618.58	6420.55	6711.91	7350.42	6456.37	6558.78	6250.94	6070.65	6398.56	5706.91	6823.19	5818.47	6305.21	7170.04	6803.73	5640.22	5655.62	7520.08	8412.49	8264.46	6673.12	7167.11	6575.42	8560.12	7684.86	6794.34	7463.91	7462.32	7528.28	7817.7	7146.78	8272.18
Downregulated with Age	Dpp3	*	267 +/- 7	276 +/- 6	259 +/- 7	243 +/- 8	0.00667931	0.587937	0.102688	0	0	-1	0	-1	0		267.68	238.3	280.95	233.49	250.38	283.24	241.75	287.69	237.23	266.2	221.2	246.67	235.42	278.45	258.37	276.8	204.38	241.7	221.61	274.24	289.29	299.54	240.17	264.63	283.64	240.67	241.18	275.45	265.3	288.58	294.1	280.79	294.56
Downregulated with Age	E2f5	*	138 +/- 5	137 +/- 7	125 +/- 2	123 +/- 4	0.00829553	0.762239	0.967308	0	0	0	0	0	0		120.66	124.54	120.88	114.83	125.69	123.46	136.17	116.68	130.17	132.41	122.31	147.16	132.13	127.12	109.44	116.3	110.05	114.49	126.27	153.5	152.26	141.89	123.72	158.48	155.32	134.52	109.91	118.7	136.31	130.23	99.17	138.3	171.83
Downregulated with Age	Egr1	*	403 +/- 22	439 +/- 23	372 +/- 18	371 +/- 18	0.0263439	0.416731	0.396915	0	0	0	0	0	0		270.73	383.19	400.74	348.32	308.7	415.42	385.81	458.71	323.61	421.49	369.53	364.19	320.36	453.24	418.58	397.76	267.27	412.27	334.99	306.14	471.99	409.89	398.82	319.95	475.73	417.28	508.32	339.72	380.57	378.12	533.49	486.14	382.93
Downregulated with Age	Egr2	*	49 +/- 4	58 +/- 3	46 +/- 2	41 +/- 3	0.00418699	0.497783	0.0425019	0	0	0	-1	-1	0		41.57	51.49	50.09	51.67	44.24	31.96	45.39	52.74	43.8	46.45	31.23	41.29	26.22	43.13	45.13	58.15	43.24	39.9	43.81	56.92	54.81	29.28	46.58	62.79	63.78	60.4	35.11	40.66	40.25	42.18	54.72	51.69	78.55
Downregulated with Age	Egr4	*	56 +/- 4	62 +/- 5	59 +/- 3	65 +/- 4	0.536597	0.13132	0.928917	0	0	0	0	0	0		47.66	56.28	53.36	66.99	55.3	49.39	56.24	73.52	63.26	64.47	85.88	59.29	57.15	53.72	59.8	88.39	62.89	52.04	62.7	42.26	39.59	54.05	62.59	64.29	68.28	65.89	68.69	51.15	40.25	51.06	75.24	61.47	93.28
Downregulated with Age	Eif2b4	*	101 +/- 4	105 +/- 3	111 +/- 4	105 +/- 3	0.180183	0.861094	0.159417	0	0	0	0	0	0		99.37	126.93	113.25	120.57	94.52	110.39	95.71	116.68	114.36	121.32	111.9	113.28	85.99	96.1	99.29	111.65	110.05	120.27	97.92	87.1	137.03	101.35	107.71	98.68	96.8	96.08	90.06	94.44	96.97	95.45	116.27	97.79	103.1
Downregulated with Age	F2r	*	120 +/- 4	132 +/- 7	102 +/- 5	113 +/- 5	0.00218433	0.0573073	0.890606	0	0	0	-1	-1	0		115.59	100.59	109.99	72.73	115.64	100.22	98.67	105.49	81.51	121.32	114.5	99.52	104.34	121.82	98.16	144.22	129.71	101.77	99.64	123.32	133.99	105.85	138.28	106.15	102.05	139.09	123.64	123.29	107.95	108.77	174.41	120.14	137.46
Downregulated with Age	Fkbp1b	*	1463 +/- 29	1382 +/- 28	1302 +/- 27	1316 +/- 34	0.000922146	0.28151	0.134605	0	-1	-1	0	0	0		1352.62	1350.76	1406.94	1333.96	1319.25	1231.72	1416.94	1198.72	1172.77	1240.2	1426.08	1433.45	1176.07	1315.07	1468.98	1200.25	1344.22	1244.34	1236.03	1507.44	1440.34	1664.34	1521.05	1433.79	1391.92	1514.46	1357.04	1368.04	1436.29	1384.45	1251.65	1448.63	1305.88
Downregulated with Age	Fkbp4	*	1383 +/- 21	1390 +/- 49	1320 +/- 42	1357 +/- 36	0.239012	0.585163	0.708964	0	0	0	0	0	0		1170.11	1423.8	1364.48	1603.82	1210.66	1218.65	1408.06	1195.53	1295.64	1313.68	1348.01	1411.22	1249.47	1155.41	1452.06	1435.18	1454.27	1244.34	1464.51	1378.94	1394.67	1331.02	1342.01	1433.79	1490.22	1369.88	1323.45	1293.94	1470.14	1328.22	1463.68	1233.5	1634.8
Downregulated with Age	Fyn	*	1305 +/- 29	1297 +/- 25	1215 +/- 23	1193 +/- 26	0.00108102	0.587183	0.791927	0	-1	-1	0	-1	0		1237.03	1048.99	1270.82	1211.47	1261.94	1269.49	1239.33	1273.84	1197.1	1140.37	1119	1125.38	1219.06	1364.25	1243.33	1193.27	1128.04	1120.02	1224	1290.98	1452.52	1364.8	1267.78	1158.7	1244.85	1285.69	1450.15	1300.49	1235.03	1400.73	1155.9	1342.47	1389.33
Downregulated with Age	Gad1	*	2335 +/- 53	2250 +/- 71	2070 +/- 83	2126 +/- 62	0.00982777	0.833047	0.330361	0	-1	0	0	0	0		2005.61	2206.96	2109.33	2187.54	2284.56	1835.96	2168.83	2057.01	1462.31	2386.81	2016.81	2159.71	1963.09	2189.76	2160.6	2274.89	2491.92	1812.16	2061.47	2082.64	2676.66	2202.6	2288.12	2233.67	2350.88	2375.55	2279.03	2531.47	2333.75	2205.8	2236.56	2334.3	2616.66
Downregulated with Age	Gamt	*	843 +/- 21	812 +/- 21	759 +/- 22	751 +/- 15	0.00138467	0.343562	0.59126	0	-1	-1	0	0	0		729.04	762.79	658.82	884.2	811.46	691.39	815.04	768.78	787.12	684.22	723.45	800.36	780.2	668.13	801.06	774.58	711.41	721.62	774.77	835.64	880.04	961.67	819.47	752.03	922.19	795.21	845.67	772.56	843.48	780.65	875.47	719.43	814.95
Downregulated with Age	Gap43	*	2982 +/- 110	2715 +/- 83	2369 +/- 101	2315 +/- 116	4.98726e-05	0.148529	0.335732	0	-1	-1	0	-1	0		1942.74	2860.78	2445.82	2570.31	2456.51	1815.63	2546.74	2488.55	2092.49	2472.77	2009	2777.98	1720.32	2052.05	2828.53	2451.67	2177.48	2271.84	2542.48	3063.17	3057.3	2799.42	2539.93	3695.87	2909.15	3405.02	2668.28	2741.34	2943.94	2480.32	2742.69	3185.04	2587.21
Downregulated with Age	Ggh	*	1153 +/- 24	1130 +/- 29	1089 +/- 23	1073 +/- 26	0.0290651	0.47137	0.89471	0	0	0	0	0	0		1124.48	1117.25	1087.88	1125.35	1139.26	1131.5	1180.13	938.2	1017.05	1026.68	1014.91	1128.55	1062.81	964.74	1091.02	1239.79	998.34	1063.93	1093.44	1134.89	1178.46	1090.04	1276.51	1188.6	1169.06	1165.81	989.16	1122.77	1210.33	1142.49	1272.17	1138.51	1094.78
Downregulated with Age	Glra2	*	285 +/- 18	273 +/- 18	182 +/- 6	201 +/- 10	1.00385e-06	0.798889	0.290263	0	-1	-1	-1	-1	0		183.53	209.56	163.35	208.61	175.97	153.97	177.61	164.62	178.83	201.73	156.14	213.85	177.22	211.86	195.19	190.74	239.76	170.58	255.97	311.32	334.96	204.95	278.01	379.75	279.88	351.39	232.02	234.13	244.26	252.32	249.65	357.62	270.01
Downregulated with Age	Gnpat	*	1183 +/- 17	1167 +/- 15	1149 +/- 20	1133 +/- 12	0.0548106	0.364937	0.985642	0	0	0	0	0	0		1102.17	1241.79	1149.95	1123.44	1050.78	1218.65	1190.98	1085.24	1198.31	1125.81	1119	1162.43	1098.99	1156.17	1130.51	1118.84	1210.58	1118.29	1086.57	1213.37	1181.51	1234.18	1218.29	1243.92	1093.28	1144.77	1155.54	1114.24	1227.71	1098.09	1152.48	1165.05	1217.51
Downregulated with Age	Ide	*	488 +/- 13	517 +/- 17	489 +/- 14	475 +/- 14	0.187734	0.604425	0.164973	0	0	0	0	0	0		504.95	447.86	518.35	549.28	471.59	553.4	499.28	407.57	475.68	460.31	452.81	477.46	475.04	534.2	464.84	469.86	400.91	458.53	543.71	521.74	575.53	506.73	470.14	435.07	484.73	498.72	454.89	451.86	477.54	441.75	567.69	470.77	608.75
Downregulated with Age	Igfbp2	*	203 +/- 8	227 +/- 19	202 +/- 8	181 +/- 9	0.055889	0.906717	0.0689365	0	0	0	0	-1	0		211.92	201.18	203.64	252.63	187.03	185.92	223.99	191.8	164.24	199.65	179.56	212.79	147.86	144.52	213.24	188.41	220.11	164.22	158.91	202.66	228.38	252.24	157.2	197.35	192.84	189.42	189.28	200.68	224.13	214.59	294.1	219.32	294.56
Downregulated with Age	Kcnv1	*	545 +/- 28	514 +/- 12	489 +/- 15	479 +/- 11	0.0232889	0.294517	0.597192	0	0	-1	0	0	0		465.41	440.67	494.39	512.91	545	438.66	559.47	461.91	429.45	541.42	437.19	510.28	466.13	492.58	530.28	455.91	424.49	479.93	511.07	562.27	508.54	556.28	493.43	790.9	517.75	518.85	502.21	494.49	507.73	514.27	526.65	529.44	554.75
Downregulated with Age	Lpl	*	963 +/- 29	849 +/- 17	728 +/- 18	698 +/- 21	1.10636e-09	0.00379645	0.0814154	-1	-1	-1	-1	-1	0		806.1	809.5	645.76	752.15	759.17	653.63	727.22	736.82	698.31	690.46	668.8	762.25	599.83	668.88	754.8	623.38	790.02	671.9	737.84	946.89	1111.47	885.1	1027.62	1012.18	1002.48	983.71	810.56	843.39	1004.49	856.87	848.11	877.28	903.31
Downregulated with Age	Lum	*	149 +/- 5	155 +/- 9	140 +/- 8	133 +/- 9	0.0610135	0.95735	0.435228	0	0	0	0	0	0		127.76	118.55	144.83	164.59	178.98	100.22	156.89	155.03	118.01	133.79	83.27	161.98	100.15	121.06	168.11	134.91	165.08	131.26	130.56	131.08	152.26	146.39	163.02	125.59	144.82	150.99	152.65	179.04	147.29	144.29	188.09	148.08	166.92
Downregulated with Age	Lxn	*	235 +/- 9	245 +/- 13	231 +/- 7	219 +/- 9	0.151905	0.945495	0.278925	0	0	0	0	0	0		237.27	232.31	207.99	206.7	232.28	248.38	239.77	276.51	203.17	224.61	210.79	249.85	229.66	201.27	268.52	220.98	176.87	201.8	213.02	243.19	182.71	272.51	254.72	195.86	249.87	205.89	253.4	245.93	241.52	218.29	297.52	212.34	319.11
Downregulated with Age	Mal	*	1459 +/- 53	1477 +/- 75	1471 +/- 58	1282 +/- 52	0.152485	0.1785	0.1067	0	0	0	0	0	0		1541.22	1095.69	1406.94	1755.01	1629.96	1538.2	1351.82	1607.89	1416.08	1366.37	1342.8	1273.59	1418.83	1271.94	1271.54	1277.01	907.94	1251.28	1518.62	1476.39	1613.91	1628.31	1363.85	1139.26	1495.47	1291.18	1453.21	1423.13	1703.42	1363.73	1689.39	1139.91	1605.34
Downregulated with Age	Map2k6	*	401 +/- 11	351 +/- 6	350 +/- 9	366 +/- 15	0.125141	0.147083	0.00717719	-1	-1	0	0	0	0		364.01	320.92	376.78	350.24	358.97	286.14	364.1	367.61	347.94	366.72	320.09	355.72	313.55	450.97	441.15	344.26	361.6	349.25	357.32	451.02	435.45	389.62	400.28	367.79	391.69	418.19	383.15	431.53	337.57	326.32	348.82	363.21	328.92
Downregulated with Age	Nudc	*	2852 +/- 41	2825 +/- 30	2902 +/- 61	2857 +/- 44	0.403248	0.461194	0.857752	0	0	0	0	0	0		2749.85	3265.53	2860.72	3081.32	2693.81	2727.8	3100.3	2749.07	2837.03	2951.1	2846.95	2929.37	2625.31	2814	3000.02	2930.84	3038.25	2858.16	2671.33	2759.61	2856.32	2781.41	2940.21	3048.49	2822.11	2881.59	2595.01	2836.43	3001.58	2685.29	2814.51	2886.09	2871.95
Downregulated with Age	Pacs1	*	384 +/- 14	379 +/- 16	377 +/- 11	389 +/- 18	0.93867	0.835232	0.605384	0	0	0	0	0	0		331.56	434.69	362.63	419.14	363	336.98	374.96	394.78	356.45	397.92	413.77	359.95	349.73	422.97	410.68	325.65	510.96	366.02	338.43	307.87	334.96	351.34	443.94	405.17	386.44	376.1	448.78	371.85	415.34	416.59	417.22	364.6	378.02
Downregulated with Age	Pcp4	*	5093 +/- 141	5145 +/- 168	4601 +/- 97	4693 +/- 141	0.0023423	0.617159	0.889753	0	-1	0	-1	0	0		4472.57	4777.95	4450.61	4411.45	4533.93	4290.69	4284.37	5154.51	4552.38	5077.95	4902.79	5112.37	4139.05	4137.39	4997.03	5326.68	4370.68	4896.98	4353.14	4906.07	5350.28	5098.87	6052.17	4296.9	5177.49	4795.95	4991.58	5247.89	5010.56	4955.47	5748.71	4907.48	6146.45
Downregulated with Age	Pcsk1	*	268 +/- 7	274 +/- 9	232 +/- 8	229 +/- 6	1.15017e-05	0.865272	0.56216	0	-1	-1	-1	-1	0		247.41	199.98	240.66	222.01	261.44	187.37	257.54	228.56	228.71	248.87	197.78	233.97	216.55	216.4	223.39	244.24	235.83	224.93	267.99	259.58	280.15	259	301.3	260.15	279.13	303.81	247.29	252.49	237.86	278.22	273.59	265.42	304.38
Downregulated with Age	Per2	*	643 +/- 17	703 +/- 44	587 +/- 22	673 +/- 27	0.153818	0.0183393	0.67232	0	0	0	-1	0	0		538.41	590.36	592.4	606.69	590.25	476.42	566.38	743.21	553.54	616.29	627.16	608.74	621.85	879.99	723.21	611.75	672.11	627.95	682.86	532.95	712.56	673.39	700.12	590.56	614.55	625	673.18	659.1	646.79	614.9	547.17	759.94	785.49
Downregulated with Age	Pfn1	*	3180 +/- 111	3114 +/- 66	3073 +/- 103	2967 +/- 63	0.188143	0.365633	0.830928	0	0	0	0	0	0		3620.84	2675.17	2886.85	3215.29	2984.41	3593.49	3056.88	2709.11	3068.17	2924.76	3450.69	2908.19	2958.79	3072.02	2799.19	2909.9	2908.55	2815.95	2880.91	3100.25	3879.48	3222.83	3510.78	2803.3	2823.61	3239.39	3375.04	2761.01	3079.34	2990.89	3033.38	2976.9	3436.52
Downregulated with Age	Pou3f1	*	297 +/- 20	302 +/- 14	264 +/- 18	278 +/- 19	0.140955	0.635971	0.827762	0	0	0	0	0	0		276.81	179.62	267.89	277.51	269.48	352.96	229.91	348.43	203.17	239.17	309.68	219.15	346.58	385.14	265.14	265.17	188.66	241.7	276.58	302.69	280.15	265.75	250.35	233.23	336.91	260.8	451.84	287.25	299.15	324.84	331.72	243.07	324.01
Downregulated with Age	Ppib	*	1577 +/- 28	1542 +/- 28	1568 +/- 24	1582 +/- 21	0.571571	0.695943	0.365028	0	0	0	0	0	0		1707.51	1513.62	1494.06	1621.04	1562.59	1628.26	1522.52	1481.62	1643.58	1502.93	1642.07	1684.36	1502.73	1543.58	1637.09	1621.27	1517.16	1513.21	1574.45	1646.28	1659.59	1632.81	1713.18	1487.62	1560	1530.02	1482.21	1442.15	1616.52	1465.85	1675.71	1560.39	1462.97
Downregulated with Age	Ppid	*	1867 +/- 24	1923 +/- 19	1727 +/- 20	1756 +/- 57	0.000109816	0.232517	0.7044	0	-1	0	-1	-1	0		1774.43	1686.05	1702.05	1663.14	1857.21	1735.74	1710.99	1655.84	1789.56	1694.27	1540.58	1788.11	1558.3	1972.6	1911.26	1798.05	1674.38	1568.15	1992.76	2009.34	1836.21	1873.79	1817.98	1832.98	1971.2	1873.17	1746.29	1838.92	1868.1	1947.56	1918.52	1887.28	2007.91
Downregulated with Age	Prkar2b	*	588 +/- 21	628 +/- 22	568 +/- 24	542 +/- 17	0.021574	0.757695	0.140442	0	0	0	0	-1	0		472.5	725.67	578.24	629.66	549.02	522.9	604.86	513.05	490.27	597.57	564.71	583.33	470.32	474.42	565.25	607.1	518.82	599.04	494.75	561.41	563.35	563.04	604.05	747.55	526	572.84	508.32	619.1	616.6	645.98	660.02	600.69	711.85
Downregulated with Age	Prps1	*	1466 +/- 37	1387 +/- 41	1253 +/- 21	1210 +/- 36	4.92786e-06	0.0977977	0.622613	0	-1	-1	-1	-1	0		1346.54	1147.19	1286.07	1263.15	1299.14	1176.53	1303.47	1264.25	1163.03	1283.87	1220.49	1295.82	1048.13	1325.66	1360.67	1156.05	1057.3	1143.73	1283.27	1506.57	1644.37	1256.7	1507.95	1541.44	1406.18	1593.16	1372.3	1372.64	1459.16	1324.52	1470.52	1328.5	1659.35
Downregulated with Age	Ptpro	*	350 +/- 26	320 +/- 20	286 +/- 18	272 +/- 9	0.00914312	0.273637	0.686288	0	0	-1	0	0	0		260.59	427.5	295.11	294.73	295.63	223.69	285.16	225.36	265.21	289.77	260.23	336.66	237	248.18	266.27	269.82	275.13	265.41	289.47	308.73	389.78	344.58	299.84	551.69	312.9	391.66	280.87	281.35	343.06	276	229.13	391.15	348.56
Downregulated with Age	Rab12	*	2616 +/- 33	2567 +/- 45	2567 +/- 61	2488 +/- 31	0.17808	0.177336	0.743674	0	0	0	0	0	0		2385.84	2802.1	2640.74	2777.01	2555.05	2482.33	2819.08	2226.43	2490.3	2490.1	2427.97	2587.41	2540.9	2353.96	2583.7	2570.3	2342.56	2548.24	2432.54	2649.22	2533.54	2499.89	2745.16	2662.76	2661.53	2551.25	2523.26	2525.57	2803.06	2777.04	2650.36	2447.45	2626.48
Downregulated with Age	Rab26	*	1207 +/- 28	1230 +/- 58	1078 +/- 29	1100 +/- 57	0.00870712	0.632244	0.994736	0	0	0	-1	0	0		999.76	1144.79	1047.59	1253.58	1122.17	993.51	972.91	1158.77	1102.21	987.86	1111.19	1224.89	792.26	1197.79	1105.69	1190.94	1363.87	854.04	1062.52	1163.35	1288.09	1308.5	1104.76	1263.35	1154.06	1360.73	1172.33	1125.39	1129.82	993.02	1285.85	1294.97	1462.97
Downregulated with Age	Rgc32	*	1172 +/- 41	1178 +/- 28	1056 +/- 34	1140 +/- 21	0.0286797	0.188205	0.257087	0	-1	0	-1	0	0		1120.42	1064.56	918	1240.18	1031.67	1018.2	1115	896.65	1156.95	999.64	1225.7	1183.6	1147.23	1058.56	1111.33	1114.18	1080.88	1092.84	1248.05	1306.5	1135.83	1119.32	1315.81	910.51	1339.39	1147.51	1166.23	1065.71	1213.99	1142.49	1234.55	1032.34	1300.97
Downregulated with Age	Rgs14	*	142 +/- 5	129 +/- 6	128 +/- 4	129 +/- 8	0.233594	0.332273	0.238516	0	0	0	0	0	0		142.97	114.96	112.16	120.57	133.74	132.18	117.42	140.65	139.9	121.32	93.68	124.92	148.38	164.19	119.59	107	110.05	134.73	157.19	156.95	146.17	148.64	148.47	125.59	153.82	150.99	138.91	108.21	139.97	140.59	109.43	107.56	147.28
Downregulated with Age	Serinc5	*	545 +/- 17	536 +/- 19	565 +/- 20	521 +/- 17	0.897256	0.169253	0.357482	0	0	0	0	0	0		574.91	483.78	509.64	683.25	584.21	631.84	538.75	530.63	611.93	499.82	525.67	476.41	561.03	606.08	495.3	481.49	436.28	544.11	559.17	590.73	612.07	545.02	588.04	482.91	559.02	506.04	523.58	451.86	588.24	527.59	540.33	459.6	490.93
Downregulated with Age	Sfpq	*	1901 +/- 43	1898 +/- 43	1848 +/- 40	1781 +/- 69	0.112511	0.506495	0.544613	0	0	0	0	0	0		1905.23	1632.17	2038.55	1785.63	1845.15	1975.4	1762.3	1925.95	1901.49	1707.44	1824.23	1712.94	1686.24	2286.61	1802.95	1611.96	1544.67	1677.43	1885.39	1896.37	2180.31	1806.23	1836.9	1804.58	1785.11	1937.23	2097.38	1864.5	1798.57	1741.11	1744.11	1966.9	2047.18
Downregulated with Age	Sh3kbp1	*	436 +/- 8	452 +/- 17	389 +/- 7	385 +/- 10	2.07905e-05	0.593287	0.39704	0	-1	-1	-1	-1	0		381.25	398.76	364.8	422.96	409.25	379.1	369.04	404.37	352.8	404.16	411.17	383.24	340.81	417.67	371.19	339.61	385.19	387.41	428.61	447.57	481.13	470.7	426.48	442.55	430.71	408.13	435.05	391.53	423.57	407.71	468.51	462.39	530.21
Downregulated with Age	Slc15a4	*	240 +/- 11	252 +/- 12	235 +/- 7	231 +/- 8	0.194947	0.693929	0.450573	0	0	0	0	0	0		268.7	252.67	248.28	233.49	200.1	197.54	216.09	244.54	244.53	239.86	202.98	256.2	231.23	240.62	233.55	183.76	231.9	222.62	274.86	229.39	325.83	231.97	260.54	215.29	231.11	237.01	233.55	243.97	193.95	248.62	266.75	187.19	314.2
Downregulated with Age	Slc1a1	*	1625 +/- 47	1628 +/- 33	1479 +/- 42	1480 +/- 50	0.00272563	0.973094	0.986381	0	-1	-1	-1	-1	0		1795.72	1274.12	1416.75	1423.91	1497.23	1493.17	1521.53	1462.44	1410	1493.23	1748.77	1331.82	1447.15	1685.83	1566.01	1358.42	1391.39	1308.52	1478.25	1630.76	1848.39	1535.97	1858.73	1429.31	1586.26	1643.49	1718.81	1545.77	1456.42	1634.56	1655.19	1533.85	1443.34
Downregulated with Age	Sstr2	*	176 +/- 9	162 +/- 9	133 +/- 5	137 +/- 3	3.72832e-05	0.477776	0.230523	0	-1	-1	-1	-1	0		141.95	140.11	106.72	153.11	145.8	133.63	138.14	143.85	111.92	113.69	130.12	155.63	128.46	121.82	148.93	139.56	133.64	137.62	133.14	181.96	231.43	164.41	158.65	145.02	159.83	184.85	213.71	161.33	161.93	143.55	232.55	156.46	157.1
Downregulated with Age	Suclg1	*	1270 +/- 30	1302 +/- 17	1184 +/- 37	1172 +/- 28	0.00136953	0.758912	0.476281	0	0	0	-1	-1	0		1345.52	1053.78	1062.83	1213.39	1374.56	1119.88	1116.98	1206.71	1070.58	1279.71	1030.52	1213.25	1141.46	1132.71	1322.31	1165.36	1175.21	1094	1270.38	1405.68	1285.04	1270.21	1195	1145.24	1388.92	1368.05	1147.91	1273.61	1222.22	1254.22	1350.83	1225.12	1379.52
Downregulated with Age	Syp	*	11591 +/- 150	11032 +/- 228	11203 +/- 317	10685 +/- 268	0.166637	0.0464191	0.937154	0	0	-1	0	0	0		9448.06	12009.5	12161.6	11996.1	10777.3	10691.9	12480.1	10860.4	10014.8	11586.7	10536.8	11439	9780.3	9800.96	11468.7	9895.07	11999.7	11166.1	10079.8	11085.9	11949	12053.5	10953	11890.5	11439.2	11495.3	11738.6	10989.6	12316.4	11946.5	11323	11358.6	11306.1
Downregulated with Age	Tceb1	*	185 +/- 6	180 +/- 8	173 +/- 9	182 +/- 6	0.492592	0.775539	0.359002	0	0	0	0	0	0		207.86	137.71	126.32	195.21	173.96	206.26	186.49	145.45	163.02	184.4	208.19	189.5	187.19	146.03	179.39	200.04	176.87	166.53	182.96	173.34	167.48	189.18	227.07	195.86	181.59	185.76	169.44	173.79	185.71	194.61	167.57	167.63	206.19
Downregulated with Age	Trpc4	*	1111 +/- 56	1075 +/- 29	950 +/- 25	986 +/- 29	0.00299748	0.994585	0.361142	0	-1	-1	-1	0	0		1070.74	827.46	1066.1	912.91	1000.5	957.2	951.21	907.83	866.19	937.25	1035.73	913.64	885.07	961.71	1040.25	1114.18	1112.32	877.75	935.39	1178.87	1391.62	979.69	1222.66	749.04	1089.52	1227.13	999.84	1201.47	1073.1	1008.56	1077.24	1007.2	1148.78
Downregulated with Age	Vgf	*	680 +/- 31	641 +/- 28	595 +/- 31	600 +/- 15	0.0337425	0.560411	0.454282	0	0	0	0	0	0		433.97	657.42	658.82	635.4	689.79	540.33	626.57	674.48	416.06	619.06	551.69	565.34	608.22	662.07	678.08	597.8	534.54	618.12	584.08	574.34	648.61	668.89	478.88	825.29	718.85	694.55	763.24	728.62	695.28	739.95	646.35	751.56	662.76
Upregulated with Age	Aadat	*	231 +/- 11	257 +/- 13	318 +/- 9	316 +/- 9	1.24774e-07	0.264786	0.194267	0	1	1	1	1	0		315.34	352.06	366.98	315.79	310.71	331.17	324.63	268.51	302.92	293.93	270.64	321.84	353.4	288.29	311.4	334.95	286.92	320.34	357.32	294.93	170.53	218.46	241.62	224.26	198.85	224.2	250.34	254.46	227.79	249.36	297.52	233.29	270.01
Upregulated with Age	Acadl	*	409 +/- 12	425 +/- 13	460 +/- 8	425 +/- 16	0.0581134	0.477277	0.0567324	0	1	0	0	0	0		440.06	453.85	446.48	445.93	440.42	521.45	484.48	453.92	454.99	463.08	387.75	456.29	433.62	459.29	464.84	430.32	306.58	470.1	416.59	457.06	450.68	450.43	362.43	366.3	378.18	435.58	375.51	384.31	426.31	435.09	359.08	392.54	495.84
Upregulated with Age	Aif1	*	690 +/- 16	726 +/- 22	878 +/- 33	958 +/- 119	0.00291456	0.384519	0.742568	0	0	1	0	1	0		980.5	802.31	750.3	863.15	838.61	1048.71	863.39	755.99	1025.56	855.45	819.73	951.75	850.46	833.08	827.01	1951.57	715.34	806.05	864.96	793.39	669.93	648.62	668.1	663.82	682.83	745.79	638.07	656.48	729.12	702.96	697.64	685.9	662.76
Upregulated with Age	Aldh2	*	378 +/- 11	363 +/- 9	404 +/- 11	383 +/- 11	0.0440882	0.110477	0.822622	0	0	0	1	0	0		398.49	355.65	443.21	405.74	370.03	450.28	367.06	453.92	399.03	391.68	405.96	375.83	410.55	406.32	364.43	409.39	302.65	395.51	377.08	350.99	414.14	432.41	334.78	363.31	357.92	373.35	422.83	355.46	376	412.89	376.18	367.4	348.56
Upregulated with Age	Anxa3	*	597 +/- 17	669 +/- 20	876 +/- 39	948 +/- 106	5.0791e-05	0.239363	0.997697	0	1	1	1	1	0		999.76	787.94	834.15	830.62	858.72	1164.91	771.62	781.57	914.86	815.94	887.39	915.76	839.45	787.68	837.16	1832.94	758.58	796.79	876.99	714.05	639.48	533.76	564.75	583.09	619.8	614.02	570.9	542.36	586.41	574.2	632.67	670.53	731.49
Upregulated with Age	Apod	*	1986 +/- 61	1999 +/- 98	2681 +/- 115	2514 +/- 90	4.69769e-07	0.43407	0.359143	0	1	1	1	1	0		2540.98	2033.32	2256.34	3052.61	3086.97	2922.44	2650.35	2974.43	2889.34	2402.06	2649.17	2622.35	2783.14	2382.71	2461.85	2654.04	1851.25	2458.61	2764.09	2056.77	2049.37	2087.74	1877.66	1674.5	2188.05	1745.06	2011.9	1877.62	2291.66	1954.22	2099.77	1630.24	2199.37
Upregulated with Age	Apoe	*	26423 +/- 486	26530 +/- 526	29555 +/- 467	28137 +/- 498	5.88366e-05	0.211634	0.147916	0	1	1	1	0	0		28936.3	29872.3	30180.7	31171	29388.6	29202.6	30722.8	26448.6	31371.5	28251.4	27350.5	29929.9	29549.6	25663.5	29851.3	27168.4	26322.3	28523.8	28871.8	28505	28197.8	27088.9	24489.6	26741.2	25212.9	28139.7	24950.2	24723.8	26179.9	25585.4	26072.7	27850.9	27423.4
Upregulated with Age	Arpc1b	*	64 +/- 8	64 +/- 4	90 +/- 11	71 +/- 6	0.0425149	0.22086	0.249167	0	1	0	1	0	0		151.08	45.5	91.47	70.81	81.45	148.16	75.98	76.72	75.43	88.04	75.47	101.63	68.16	64.32	75.59	90.72	43.24	71.12	49.82	53.47	130.94	72.07	46.58	65.78	51.77	56.74	62.59	41.97	60.38	48.84	71.82	50.29	73.64
Upregulated with Age	B2m	*	7405 +/- 126	7261 +/- 186	9307 +/- 400	9537 +/- 590	6.48551e-06	0.912281	0.634826	0	1	1	1	1	0		11714.3	8342.85	9076.54	8407.59	8931.11	11535.8	9005.86	8475.77	9210.6	8365.27	10219.4	10510.6	8313.23	7852.57	8447.22	13933.1	9114.75	8894.25	8546.53	7545.8	7177.35	6679.88	8135.05	7494.9	7502.11	7435.96	7063	7248.8	7768.79	7236	8084.45	6724.91	7241.23
Upregulated with Age	Bin1	*	566 +/- 13	613 +/- 17	664 +/- 14	619 +/- 16	0.00234755	0.933855	0.00666576	0	1	1	1	0	0		669.21	651.43	640.31	734.92	581.2	685.58	619.66	692.06	700.74	662.04	629.76	586.51	621.33	701.42	628.44	695.49	565.99	585.74	559.17	546.75	569.44	637.36	585.13	611.49	516.25	522.51	561.74	514.16	594.64	552	615.57	678.92	549.84
Upregulated with Age	Bmp6	*	31 +/- 3	33 +/- 2	32 +/- 2	32 +/- 3	0.854169	0.827867	0.835695	0	0	0	0	0	0		25.35	35.92	40.29	30.62	28.15	37.77	21.71	31.97	36.5	27.04	46.84	26.47	29.36	28.75	28.21	18.61	39.3	34.69	31.78	26.73	33.5	47.3	23.29	41.86	40.52	29.28	18.32	25.58	28.36	26.64	30.78	34.92	34.37
Upregulated with Age	C1qb	*	440 +/- 11	483 +/- 16	670 +/- 31	713 +/- 101	0.000219008	0.445412	0.997154	0	1	1	1	1	0		735.12	547.25	706.74	627.75	598.29	793.07	592.04	568.99	706.82	827.03	640.17	609.8	606.12	553.12	613.77	1563.11	573.85	612.92	644.21	489.83	484.17	436.92	420.65	445.54	373.68	467.61	415.2	436.78	425.4	454.33	536.91	441.44	466.38
Upregulated with Age	Cd37	*	42 +/- 3	48 +/- 5	62 +/- 4	54 +/- 6	0.0153535	0.798214	0.180846	0	1	0	0	0	0		85.17	47.9	52.27	53.59	57.32	88.6	57.23	65.53	49.88	61	93.68	48.7	55.05	56.75	36.1	72.11	31.44	43.37	46.38	43.98	54.81	24.77	45.12	46.35	34.52	53.99	35.11	42.63	41.17	27.38	41.04	34.92	83.46
Upregulated with Age	Cd53	*	169 +/- 6	165 +/- 8	272 +/- 23	253 +/- 14	5.34904e-07	0.447227	0.612991	0	1	1	1	1	0		450.2	226.32	246.11	269.85	236.3	342.79	260.5	217.37	216.55	256.5	275.85	294.31	247.48	231.54	239.19	344.26	192.59	220.88	227.62	207.83	155.3	166.66	186.31	170.44	165.83	175.7	135.86	167.23	162.84	176.85	123.11	152.27	152.19
Upregulated with Age	Cd59	*	734 +/- 19	810 +/- 25	787 +/- 17	765 +/- 20	0.835973	0.201537	0.024731	1	0	0	0	0	0		832.46	720.88	831.97	755.97	857.72	810.5	770.63	706.45	742.1	842.97	718.24	832.12	709.42	786.92	854.09	737.36	746.79	677.1	824.59	808.05	785.64	716.18	697.21	710.17	826.9	756.77	628.91	712.88	692.53	753.27	923.35	806.04	908.22
Upregulated with Age	Cd63	*	1443 +/- 24	1531 +/- 46	1704 +/- 27	1655 +/- 31	2.42049e-06	0.569577	0.0510729	0	1	1	1	1	0		1717.65	1641.75	1714.03	1835.39	1682.25	1754.62	1802.75	1545.55	1722.65	1625.64	1636.87	1799.76	1629.09	1481.53	1789.41	1660.81	1646.87	1682.63	1569.3	1480.7	1549.97	1380.57	1423.53	1371	1487.22	1537.34	1314.3	1402.15	1484.78	1447.35	1504.72	1489.15	1600.43
Upregulated with Age	Cd74	*	70 +/- 5	67 +/- 5	280 +/- 62	633 +/- 331	0.0323977	0.322323	0.313419	0	0	1	0	1	0		167.3	150.88	153.54	174.16	299.65	807.59	195.37	330.85	273.73	248.87	179.56	226.56	317.74	214.13	162.47	3391.4	703.55	171.15	327.26	55.19	100.49	78.83	50.94	70.27	54.78	88.76	58.01	63.61	78.68	37	68.4	72.64	68.73
Upregulated with Age	Cd81	*	2858 +/- 35	2980 +/- 47	3036 +/- 63	3137 +/- 57	0.00403093	0.0482641	0.851072	0	1	1	0	0	0		3024.64	3169.73	2944.57	3330.12	2971.34	2913.72	3305.54	2645.18	2983.01	3070.34	3070.75	3298.85	3397.65	2740.61	3127.51	3121.58	3199.4	3136.87	3136.02	2926.91	2981.17	2891.76	2844.14	3011.12	2781.59	2834.01	2720.18	2665.26	2926.56	2773.34	3050.48	2743.61	2994.68
Upregulated with Age	Clu	*	13164 +/- 274	13533 +/- 343	14301 +/- 205	13951 +/- 125	0.00478891	0.970923	0.171257	0	1	0	0	0	0		14155.9	14283.5	14005.2	15194.1	13124.2	13562	14613.4	14363.9	15190	14521.9	14120.2	13866.6	13785.6	14002.7	14442.8	13216.7	13560.1	14153.8	14412.3	14236.1	14047.1	13416.1	14083.9	12588.7	11532.3	13595.4	12640.8	12506.5	12991.6	11071.2	14130.7	13229.1	13608.6
Upregulated with Age	Cnn3	*	2899 +/- 64	3003 +/- 58	3222 +/- 75	3130 +/- 61	0.00244997	0.927762	0.159991	0	1	1	0	0	0		3661.4	2911.07	3118.8	3236.34	3207.64	3464.22	3319.35	2937.67	3354.06	3010.03	3008.29	3417.42	3031.14	3173.41	3138.8	2951.77	2881.03	3128.77	3437.51	3223.57	3084.71	2885.01	2892.17	2498.3	2909.9	2941.99	2649.96	2907.91	2993.34	2696.39	2961.56	2912.64	3279.42
Upregulated with Age	Cryab	*	2172 +/- 84	2016 +/- 156	2800 +/- 172	2829 +/- 149	3.15378e-05	0.673658	0.542993	0	1	1	1	1	0		1803.83	2394.96	2835.67	3779.87	3219.7	2366.13	2814.15	3070.33	3082.77	2637.07	2698.62	2738.81	3115.56	2391.03	2801.45	3026.21	2091.01	2825.21	3771.64	2011.93	2551.81	1979.64	1880.57	1975.02	2483.69	1817.35	2388.93	2284.23	2342.89	1563.52	2657.2	1588.33	2444.84
Upregulated with Age	Csda	*	360 +/- 17	363 +/- 14	415 +/- 33	377 +/- 13	0.137276	0.439897	0.367348	0	0	0	0	0	0		587.08	295.78	480.23	413.39	331.82	589.72	317.73	394.78	385.65	352.86	392.95	413.94	411.6	416.16	285.45	379.15	369.46	383.94	335.85	347.54	414.14	439.17	371.16	302.01	306.15	290.08	421.31	321.35	384.23	337.42	383.02	296.15	427.11
Upregulated with Age	Csrp1	*	2010 +/- 50	2260 +/- 105	2562 +/- 94	2420 +/- 51	0.000112428	0.511266	0.0217558	0	1	1	1	0	0		2568.36	2075.23	2502.45	3222.94	2639.51	2784.45	2475.7	2544.49	2347.97	2458.9	2370.72	2437.08	2699.77	2307.04	2478.77	2430.73	2102.8	2471.33	2484.08	2055.91	2222.94	2148.55	1866.01	1768.69	1987.71	1890.56	2025.63	1892.7	2244.09	2124.41	2455.43	1887.28	2493.93
Upregulated with Age	Cst3	*	35828 +/- 516	37573 +/- 1096	42523 +/- 734	39539 +/- 1286	9.6945e-05	0.530468	0.0211368	0	1	1	1	0	0		43286.9	40995.7	43418.2	43308.8	41776.7	46377	43292.7	37245.1	42416.7	43107.4	40211.2	46007.1	40927	31775	41630.2	41462.1	36510.1	40775.8	36548.2	38838	35838	35487.2	34984.1	35780.6	35592.6	38491.1	34142.7	33894.2	35228.5	36803	38086.5	36422.6	38690.3
Upregulated with Age	Ctsb	*	7536 +/- 121	7548 +/- 97	7941 +/- 150	7895 +/- 130	0.00781108	0.898436	0.82825	0	0	0	0	0	0		8735.25	7039.99	8171.61	7931.04	7688.27	7916.14	8388.17	8084.19	7455.1	8004.79	7564.97	7809.88	7427.64	8557.78	8147.11	8357.54	7727.3	7401.85	8063.8	7755.36	8203.56	7110.04	7496.07	7369.31	6907.82	7926.44	7633.91	7634.42	7324.18	6942.98	7711.69	7392.65	7560.33
Upregulated with Age	Ctsd	*	383 +/- 11	410 +/- 13	462 +/- 19	472 +/- 17	0.000102826	0.259151	0.585724	0	1	1	1	1	0		430.93	552.04	463.9	535.88	423.33	373.29	528.89	394.78	441.61	477.64	484.03	520.87	468.75	345.79	476.12	476.84	510.96	514.62	448.37	385.48	389.78	378.36	442.49	366.3	390.19	370.61	341.93	333.81	427.23	369.24	478.77	379.97	378.02
Upregulated with Age	Ctsh	*	801 +/- 17	861 +/- 18	940 +/- 24	955 +/- 48	0.000567143	0.228311	0.459443	0	1	1	0	0	0		930.81	883.74	996.4	912.91	929.11	1039.99	1017.32	770.38	959.87	963.6	905.61	997.28	856.75	849.72	942.09	1339.81	911.87	886.42	906.19	855.48	867.86	772.49	733.6	864.16	796.88	827.23	729.66	745.01	814.2	803.59	878.89	853.53	913.13
Upregulated with Age	Ctsl1	*	733 +/- 16	741 +/- 21	824 +/- 23	767 +/- 26	0.0137763	0.283009	0.15705	0	1	0	1	0	0		928.79	711.3	824.35	719.61	863.75	932.51	831.81	808.74	800.5	822.87	811.93	830.01	775.48	638.62	842.8	835.06	628.87	770.77	769.62	820.98	785.64	725.19	724.86	677.28	763.12	740.3	665.54	682.05	743.76	739.21	735.26	705.46	775.67
Upregulated with Age	Ctss	*	4579 +/- 92	4925 +/- 80	6738 +/- 190	6813 +/- 408	1.17366e-09	0.390388	0.57918	0	1	1	1	1	0		7440.43	5995.78	6893.16	6736.79	6534.93	7589.33	6610.09	5691.54	6616.89	7270.65	5873.46	6580.76	6765.94	6314.29	6359.95	10118.4	5958.59	6353.53	6992.69	5098.38	4662.08	4477.28	4228.36	4757.38	4397.12	4808.76	4106.22	4593.38	4657.43	4692.04	4917.7	4766.39	5061.5
Upregulated with Age	Decr1	*	243 +/- 9	245 +/- 3	285 +/- 4	258 +/- 8	0.000330587	0.0709638	0.0403228	0	1	0	1	0	-1		302.16	261.05	284.22	294.73	276.52	299.22	292.07	271.71	279.81	292.55	234.21	260.44	270.03	270.88	257.24	286.11	200.45	263.67	278.3	285.45	289.29	211.7	237.25	215.29	225.86	241.58	221.34	258.39	246.09	237.52	239.39	245.86	245.47
Upregulated with Age	Ednrb	*	1200 +/- 23	1129 +/- 24	1209 +/- 25	1162 +/- 21	0.396651	0.0212584	0.627937	0	0	0	1	0	0		1172.14	1271.72	1163.02	1293.77	1206.63	1125.69	1318.27	1161.96	1289.56	1084.22	1105.99	1232.3	1210.67	1103.2	1181.28	1188.62	1037.64	1163.97	1230.87	1329.79	1242.41	1204.9	1119.32	1220	1153.3	1234.45	1083.8	1246.06	1162.76	1174.31	1022.53	1156.67	1202.78
Upregulated with Age	F3	*	303 +/- 7	330 +/- 14	357 +/- 9	336 +/- 11	0.0091217	0.758824	0.0359797	0	1	0	0	0	0		363	350.86	325.6	346.41	344.9	405.25	364.1	310.07	399.03	356.32	299.27	338.78	337.67	320.82	357.66	379.15	271.2	353.3	367.63	312.18	322.78	301.79	317.31	266.13	306.15	268.12	299.19	304.96	328.43	321.14	393.28	318.5	309.29
Upregulated with Age	Fah	*	254 +/- 12	287 +/- 14	329 +/- 9	310 +/- 14	0.000497756	0.596838	0.0522449	0	1	1	1	0	0		323.45	293.38	341.94	333.01	341.88	347.15	277.27	381.99	323.61	326.51	288.86	262.55	342.91	391.95	311.4	295.41	239.76	333.06	325.54	242.33	252.75	333.32	228.52	248.19	216.1	221.45	241.18	253.8	303.73	236.78	318.04	245.86	274.92
Upregulated with Age	Fau	*	16191 +/- 239	15953 +/- 396	16228 +/- 214	15419 +/- 436	0.473447	0.136047	0.410793	0	0	0	0	0	0		16263.9	15346.9	16102.5	16891.7	16474.6	17171.5	16548.4	14886.5	16169.3	16422.7	15790.9	16752.5	15561	12478.8	16721.8	16342.9	14000.3	15726	15400.1	16887.1	16111.7	14641.2	16519	16697.2	16373.6	16811	15190	15871.5	16806.5	15769.1	16069.7	15907	16107.4
Upregulated with Age	Fcgr2a	*	139 +/- 4	150 +/- 6	282 +/- 12	287 +/- 26	1.88162e-10	0.598779	0.835364	0	1	1	1	1	0		307.23	264.64	265.71	281.34	281.55	373.29	262.47	238.15	301.71	248.87	239.41	276.32	222.32	259.53	282.06	502.43	247.62	263.09	294.62	136.26	118.76	146.39	119.35	145.02	141.82	152.82	132.8	142.31	153.69	136.89	143.63	171.82	152.19
Upregulated with Age	Fn1	*	220 +/- 15	210 +/- 22	327 +/- 53	247 +/- 25	0.0448363	0.203136	0.319445	0	0	0	1	0	0		717.88	177.23	300.55	231.58	295.63	525.81	176.62	294.09	265.21	283.53	372.13	269.96	179.32	377.57	222.27	183.76	243.69	186.19	191.55	170.75	292.33	177.92	211.05	222.77	208.6	175.7	309.87	242	192.12	150.95	239.39	220.72	240.56
Upregulated with Age	Fth1	*	45047 +/- 1201	46209 +/- 1333	53276 +/- 1736	51331 +/- 1537	0.000125177	0.800592	0.319495	0	1	1	1	1	0		60753.3	41580.1	56903.9	52518.2	50486.6	59886.7	51955.2	51610.6	55626.1	51434.6	62081.2	44419	54436.3	51650.8	48743.9	50098.7	48973.6	49894.4	51684.6	45747.4	52035	47578.9	48708.4	41629.3	39279.2	43295.3	46548.4	42339.9	43307.4	43914.7	50011.4	39632.8	46068.9
Upregulated with Age	Ftl	*	2338 +/- 89	2406 +/- 102	2762 +/- 101	2631 +/- 119	0.00473859	0.770091	0.362752	0	1	0	1	0	0		3187.88	2550.63	2402.26	2907.15	2308.69	2446.01	2801.32	3148.65	3046.27	2821.47	3330.98	2452.96	2195.36	2758.77	2601.75	2735.45	2998.95	2438.95	2169.7	2214.59	2563.99	2646.28	2662.2	2202.27	1821.88	2651.91	2271.4	2160.28	2186.46	1752.95	2674.3	2508.92	2135.55
Upregulated with Age	Gatm	*	2054 +/- 39	2177 +/- 54	2237 +/- 35	2108 +/- 36	0.190119	0.938966	0.00560239	0	1	0	0	0	0		2159.73	2047.69	2138.73	2338.74	2249.37	2252.83	2402.68	2159.3	2327.29	2298.07	2009	2149.12	2064.81	2145.12	2312.92	2133	1922	2044.6	2192.03	2225.8	2201.62	2121.53	1979.54	1794.11	2017.72	2051.61	2005.79	2050.75	2095.89	2059.29	2072.41	1959.92	2385.92
Upregulated with Age	Gfap	*	4466 +/- 172	4630 +/- 233	6847 +/- 463	6384 +/- 243	2.16168e-07	0.640506	0.330165	0	1	1	1	1	0		9131.71	5315.62	6093.86	7205.68	6437.4	9696.91	6387.09	5974.44	6716.65	5511.91	7000.27	6478.06	7491.61	6746.34	5686.39	6154.76	4838.4	6547.24	6509.96	5182.03	4881.33	4592.14	4451.06	3532.9	4683.75	4403.38	5087.74	3743.43	4103.04	4684.64	3895.17	4487	4560.75
Upregulated with Age	Gng8	*	116 +/- 2	122 +/- 8	149 +/- 10	140 +/- 7	0.00209373	0.850829	0.336106	0	1	0	1	0	0		166.29	102.98	117.61	193.3	154.85	174.3	109.53	171.02	166.67	133.1	145.73	137.63	160.97	152.09	144.42	111.65	98.26	145.13	164.06	116.42	121.8	114.86	125.18	125.59	114.05	107.06	108.38	118.05	106.12	112.47	106.01	88.01	103.1
Upregulated with Age	Gpx4	*	6736 +/- 115	6730 +/- 174	6930 +/- 99	6528 +/- 203	0.980584	0.203628	0.217665	0	0	0	0	0	0		6810.76	6673.56	6935.63	7171.24	7303.16	6850	7399.47	6557.82	6480.63	7118.14	6271.61	7383.23	6469.17	5211.85	7107.99	7013.08	6540.3	6635.13	6122.58	6830.89	6522.65	6693.39	6488.83	6430.39	7298.76	7101.04	6139.49	6695.28	7161.34	6717.29	7205.55	6639.69	7079.22
Upregulated with Age	Grm3	*	1453 +/- 45	1605 +/- 36	1606 +/- 29	1591 +/- 72	0.175349	0.181238	0.104174	0	0	0	0	0	0		1660.86	1369.92	1626.92	1672.71	1612.87	1620.99	1661.65	1607.89	1672.77	1552.15	1467.71	1503.33	1597.63	1915.1	1700.28	1579.4	1171.28	1497.6	1882.81	1669.56	1705.27	1427.86	1337.65	1225.98	1460.95	1480.6	1401.3	1434.28	1383.23	1516.16	1672.29	1461.21	1561.16
Upregulated with Age	Grn	*	829 +/- 26	778 +/- 22	926 +/- 14	946 +/- 43	6.94173e-05	0.59777	0.235091	0	1	1	1	1	0		942.98	902.9	898.4	956.93	872.8	993.51	855.49	963.77	931.89	942.11	916.02	856.47	799.6	1035.11	902.6	1230.49	1045.5	819.34	907.05	739.92	834.36	837.8	802.01	909.02	760.12	753.11	1010.53	836.83	804.14	714.05	776.3	829.79	785.49
Upregulated with Age	Hsd17b4	*	975 +/- 22	974 +/- 14	961 +/- 13	929 +/- 22	0.130824	0.408357	0.420055	0	0	0	0	0	0		967.32	872.96	980.07	1037.31	965.31	990.61	949.23	939.8	961.08	942.8	895.2	966.57	871.96	937.5	1058.3	918.79	833.26	878.9	997.24	1089.18	1050.57	997.7	973.76	847.72	952.96	1001.1	894.51	999.47	941.37	927.9	1053.3	927.57	967.13
Upregulated with Age	Id1	*	116 +/- 7	130 +/- 10	136 +/- 9	121 +/- 6	0.548624	0.922003	0.0887789	0	0	0	0	0	0		191.64	120.95	128.5	145.45	98.54	137.99	119.39	172.62	116.79	132.41	127.51	161.98	110.11	105.93	118.47	127.93	125.77	93.67	114.24	100.04	176.62	90.09	116.44	110.64	116.31	118.96	103.8	114.77	115.27	88.79	191.51	146.68	137.46
Upregulated with Age	Id3	*	397 +/- 19	449 +/- 22	449 +/- 14	440 +/- 14	0.239765	0.24026	0.102418	0	0	0	0	0	0		498.87	377.21	457.37	505.26	455.5	470.61	380.88	418.75	457.43	468.63	426.78	507.11	491.82	385.14	433.25	423.34	444.14	472.41	377.94	407.9	462.86	495.47	312.94	376.76	331.66	440.15	410.62	320.7	406.19	330.76	461.68	469.37	436.93
Upregulated with Age	Ifitm3	*	79 +/- 3	93 +/- 12	105 +/- 10	90 +/- 6	0.191429	0.944148	0.110439	0	0	0	0	0	0		188.6	74.24	104.54	93.78	88.49	126.37	94.73	83.11	88.81	110.22	85.88	128.1	79.17	113.5	77.85	72.11	86.47	80.95	85.89	77.61	94.4	67.56	78.6	91.2	78.04	75.95	82.43	82.63	58.55	72.52	99.17	75.44	73.64
Upregulated with Age	Il18	*	152 +/- 6	167 +/- 7	201 +/- 10	203 +/- 8	9.485e-06	0.305996	0.44242	0	1	1	1	1	0		206.85	202.37	187.3	206.7	211.16	271.62	179.58	207.78	170.32	163.6	184.77	169.39	213.4	230.78	192.93	251.21	188.66	196.02	198.42	165.58	118.76	177.92	158.65	139.04	159.83	134.52	177.07	142.97	149.12	138.37	150.47	155.06	201.28
Upregulated with Age	Itih3	*	1443 +/- 42	1673 +/- 118	1941 +/- 79	1807 +/- 63	0.000475264	0.560377	0.0324204	0	1	1	1	0	0		2072.53	2280	2299.9	1779.89	1761.69	1998.64	1531.4	1745.34	1840.66	2102.58	1566.6	1970.2	1576.13	2129.99	1924.8	1577.07	1863.04	1811.58	1845.02	1334.1	1458.61	1551.73	1337.65	1590.78	1255.35	1665.45	1372.3	1503.8	1361.28	1502.84	1542.34	1841.18	1551.34
Upregulated with Age	Klk6	*	232 +/- 7	239 +/- 16	313 +/- 12	295 +/- 15	1.21589e-05	0.697717	0.364404	0	1	1	1	1	0		281.88	287.4	303.82	355.98	312.72	395.08	281.22	318.06	319.96	268.98	348.71	302.78	327.71	209.59	288.83	341.93	255.48	322.07	258.54	206.11	243.61	234.22	270.73	228.75	241.62	206.81	222.87	209.21	255.24	220.51	229.13	187.19	284.74
Upregulated with Age	Lamp1	*	4724 +/- 60	4728 +/- 96	5256 +/- 95	5023 +/- 78	3.5693e-05	0.196183	0.180967	0	1	1	1	1	0		4957.24	5255.74	5409.99	5881.29	5311.2	5471.58	5193.15	4981.89	5260.42	4833.93	4874.16	5163.18	4944.94	4838.06	5105.34	5547.66	4720.49	4891.2	5122.76	4737.9	5036.63	4668.71	4519.47	4622.83	4869.84	4590.05	4706.13	4487.13	4999.58	4771.96	4811.68	4609.93	5306.96
Upregulated with Age	Lamp2	*	1080 +/- 22	1098 +/- 20	1354 +/- 28	1268 +/- 38	9.7231e-09	0.254999	0.0877698	0	1	1	1	1	0		1453	1251.37	1342.7	1471.76	1455	1347.92	1359.71	1232.29	1374.72	1247.82	1210.08	1318.06	1331.79	1140.28	1314.41	1346.79	1029.78	1310.26	1412.97	1256.48	1035.34	1090.04	1058.18	1024.14	1042.25	1063.33	1013.58	1105.06	1111.53	1038.15	1060.14	1067.27	1129.14
Upregulated with Age	Lcat	*	205 +/- 9	233 +/- 16	263 +/- 7	245 +/- 10	0.00384763	0.659552	0.0447095	0	1	1	0	0	0		264.64	256.26	278.78	287.08	259.43	271.62	265.43	226.96	231.15	293.24	218.6	302.78	249.06	208.08	208.73	269.82	263.34	256.15	227.62	198.35	234.47	189.18	222.7	246.69	161.33	217.79	221.34	164.61	191.2	171.67	273.59	269.61	299.47
Upregulated with Age	Lgals1	*	170 +/- 8	182 +/- 8	281 +/- 49	207 +/- 9	0.0205971	0.271257	0.134738	0	1	0	1	0	0		355.9	203.57	216.7	239.23	257.42	700.11	273.32	161.43	206.82	198.27	270.64	224.44	193.48	177.06	197.44	188.41	188.66	224.35	200.13	162.99	237.52	155.4	155.74	165.96	157.58	172.04	170.97	166.58	160.1	174.63	170.99	160.65	211.1
Upregulated with Age	Litaf	*	460 +/- 18	488 +/- 27	534 +/- 31	524 +/- 26	0.0514045	0.727528	0.488527	0	0	0	0	0	0		739.18	404.75	606.55	509.09	561.09	624.58	463.76	495.47	454.99	480.41	614.15	424.53	537.96	526.63	468.22	688.51	463.8	474.14	522.24	444.99	554.21	450.43	474.51	402.18	432.21	361.46	523.58	447.93	505.9	460.25	564.27	308.73	579.3
Upregulated with Age	Lpar1	*	576 +/- 19	621 +/- 38	708 +/- 26	635 +/- 22	0.0124775	0.606691	0.04136	0	1	0	0	0	0		735.12	522.1	744.85	784.68	822.52	742.23	679.86	700.05	698.31	653.72	702.63	570.63	748.74	619.7	611.51	602.45	538.47	614.07	707.77	664.89	660.79	590.06	576.4	482.91	566.52	496.89	593.8	531.22	599.22	458.03	601.89	495.92	706.94
Upregulated with Age	Lyz2	*	781 +/- 20	780 +/- 23	935 +/- 29	855 +/- 30	0.000176541	0.142248	0.158398	0	1	0	1	0	0		1077.84	827.46	956.11	838.27	1056.81	890.38	928.51	837.51	911.21	1025.29	895.2	1032.21	812.71	800.54	894.7	679.21	825.4	852.3	902.75	894.29	782.6	795.01	762.71	722.13	812.64	822.66	654.86	786.99	777.61	712.57	786.56	808.83	795.31
Upregulated with Age	Mag	*	276 +/- 15	311 +/- 14	330 +/- 17	329 +/- 15	0.0325372	0.302115	0.271749	0	1	1	0	0	0		334.61	240.69	312.53	432.53	376.07	342.79	259.51	358.02	317.52	325.13	335.7	248.79	385.38	396.49	291.09	293.08	322.3	326.7	359.9	274.24	368.46	254.49	275.1	216.79	269.38	230.6	332.77	238.06	301.9	295.98	283.84	238.88	382.93
Upregulated with Age	Maob	*	1081 +/- 23	1156 +/- 24	1218 +/- 22	1224 +/- 19	9.5738e-05	0.0852363	0.146533	1	1	1	0	0	0		1220.81	1172.33	1265.38	1188.51	1132.23	1304.35	1312.35	1144.38	1293.21	1143.84	1158.04	1293.71	1220.64	1234.86	1283.95	1167.68	1151.63	1203.29	1305.6	1208.19	1129.74	1139.59	1065.46	925.46	1070.77	1066.99	1076.17	1057.18	1069.44	1111.41	1114.86	1091.02	1242.05
Upregulated with Age	Mgst1	*	187 +/- 6	188 +/- 8	290 +/- 12	267 +/- 6	5.20795e-12	0.213151	0.182885	0	1	1	1	1	0		336.63	259.85	279.86	287.08	278.53	360.22	261.48	231.75	305.36	298.78	273.24	263.61	293.1	247.43	242.57	269.82	255.48	263.09	295.48	199.21	210.11	191.43	177.58	180.91	179.34	157.39	164.86	216.42	194.86	207.19	160.73	153.66	176.74
Upregulated with Age	Mt1a	*	448 +/- 18	514 +/- 32	584 +/- 58	502 +/- 31	0.127979	0.843905	0.0698028	0	1	0	0	0	0		853.75	441.87	646.85	419.14	518.85	859.88	419.36	452.32	457.43	770.18	658.39	520.87	392.72	550.85	398.27	537.32	617.08	408.23	432.05	420.84	450.68	450.43	537.1	512.82	347.42	484.08	464.05	394.15	415.34	373.68	636.09	491.73	677.48
Upregulated with Age	Ncl	*	875 +/- 24	896 +/- 21	916 +/- 24	874 +/- 29	0.707406	0.69158	0.227177	0	0	0	0	0	0		991.65	785.55	965.91	964.59	957.26	1026.92	847.6	855.09	903.91	865.85	892.6	814.12	782.3	1039.65	892.45	814.12	801.82	836.69	996.38	1040.89	886.13	900.86	851.5	758.01	897.43	926.06	812.09	840.11	837.07	876.1	803.66	835.37	932.77
Upregulated with Age	Nfe2l2	*	348 +/- 10	350 +/- 9	388 +/- 12	400 +/- 7	0.000117118	0.509155	0.62359	0	1	1	1	1	0		416.74	385.59	420.34	350.24	382.1	440.11	421.33	306.87	385.65	373.65	377.34	408.65	379.09	376.81	399.4	444.28	404.84	398.98	414.01	350.99	350.19	378.36	410.46	318.45	346.67	342.24	286.98	337.09	357.7	321.14	362.5	363.21	319.11
Upregulated with Age	Padi2	*	102 +/- 4	107 +/- 6	119 +/- 2	110 +/- 4	0.0282196	0.642881	0.101488	0	1	0	0	0	0		112.55	123.34	128.5	114.83	124.69	104.58	123.34	118.27	125.31	114.38	96.29	100.57	110.63	99.12	122.98	107	102.19	126.05	122.83	115.56	124.85	85.58	106.25	86.72	84.79	106.15	103.8	96.41	108.87	114.69	136.79	89.4	122.73
Upregulated with Age	Pdk2	*	430 +/- 14	416 +/- 11	462 +/- 12	432 +/- 13	0.0801806	0.102142	0.533	0	0	0	1	0	0		412.68	517.31	451.92	461.24	433.38	488.04	434.16	527.44	441.61	455.46	395.55	405.47	452.5	528.15	407.3	446.6	389.12	431.36	429.47	362.2	438.5	481.96	467.23	439.56	401.44	365.12	483.89	423.66	437.29	406.23	458.26	366	461.47
Upregulated with Age	Phldb1	*	120 +/- 7	142 +/- 10	146 +/- 6	147 +/- 9	0.0683042	0.169564	0.213423	0	0	1	0	0	0		168.32	141.3	138.3	137.8	152.84	168.49	117.42	169.42	143.55	121.32	158.74	134.45	160.97	194.46	132.01	127.93	102.19	172.89	139.15	109.52	158.35	126.12	120.81	98.68	108.05	106.15	148.07	94.44	132.65	112.47	129.95	114.55	206.19
Upregulated with Age	Pla2g16	*	1131 +/- 22	1195 +/- 17	1345 +/- 25	1288 +/- 30	8.4197e-07	0.875981	0.0234968	0	1	1	1	1	0		1371.89	1260.95	1312.2	1423.91	1422.82	1427.81	1263.01	1203.52	1390.53	1369.14	1186.66	1365.7	1374.27	1278.75	1348.26	1351.44	1084.81	1296.38	1308.18	1211.64	1184.55	1132.83	1107.67	998.72	1154.06	1157.58	1065.48	1072.27	1223.14	1186.88	1169.58	1092.41	1212.6
Upregulated with Age	Pla2g4a	*	61 +/- 4	70 +/- 2	84 +/- 4	83 +/- 8	0.00139406	0.424069	0.397736	0	1	1	0	0	0		104.44	71.85	67.52	80.38	82.45	103.13	82.89	67.13	85.16	91.51	91.08	57.17	87.56	80.96	74.46	139.56	55.03	78.06	86.75	79.34	60.9	78.83	58.22	44.85	46.52	56.74	71.74	63.61	53.06	74	71.82	71.24	68.73
Upregulated with Age	Pmp22	*	280 +/- 16	264 +/- 15	307 +/- 16	303 +/- 21	0.0749421	0.561624	0.743823	0	0	0	0	0	0		379.22	214.35	279.86	296.65	322.77	373.29	342.39	295.69	304.14	265.51	424.18	248.79	320.89	345.79	277.55	302.39	188.66	287.96	328.98	274.24	405	290.53	296.93	239.21	242.37	254.39	286.98	223.64	290.92	294.5	239.39	210.94	216.01
Upregulated with Age	Ppap2b	*	2009 +/- 29	2094 +/- 33	2092 +/- 43	2060 +/- 29	0.489978	0.460624	0.110222	0	0	0	0	0	0		1914.35	2020.15	2354.35	2019.12	1903.47	2174.4	2157.97	2080.98	2191.03	2106.05	1876.28	2078.19	2119.34	2003.62	2121.11	1995.76	2181.41	2052.12	2115.59	2161.12	2021.96	2062.97	2084.34	1913.72	1908.92	2101.03	1938.62	1916.97	1980.62	2134.02	2021.11	2064.69	2331.92
Upregulated with Age	Prdx6	*	4551 +/- 108	4838 +/- 142	4655 +/- 46	4523 +/- 109	0.337879	0.481064	0.0632718	0	0	0	0	0	0		4432.01	4657	4793.63	4817.19	4630.46	4494.04	4712.61	4497.61	4862.6	4648.14	4265.22	4746.06	4405.93	4043.57	5176.42	4719.58	4182.02	4522.87	4641.75	5134.6	4860.01	4693.48	4455.43	4069.64	4735.53	4770.32	4182.54	4261.53	4346.39	4140.04	5085.27	4892.11	5542.61
Upregulated with Age	Prkch	*	59 +/- 3	65 +/- 5	80 +/- 6	68 +/- 3	0.0128434	0.546728	0.0609043	0	1	0	1	0	0		112.55	71.85	88.21	72.73	87.48	92.96	91.77	52.74	58.4	68.63	54.65	92.11	66.59	67.34	63.18	62.8	74.68	67.65	66.14	75.03	66.99	45.04	49.49	58.31	55.53	69.55	56.48	60.99	55.8	54.76	95.75	78.23	63.82
Upregulated with Age	Psap	*	2420 +/- 54	2452 +/- 37	2643 +/- 72	2557 +/- 58	0.00989184	0.655725	0.332209	0	1	0	0	0	0		2432.49	2956.58	2651.63	2964.57	2434.39	2427.13	2849.67	2379.87	2586.41	2743.82	2503.44	2699.63	2584.42	2520.42	2861.25	2340.02	2267.88	2687.59	2548.5	2274.09	2640.12	2707.09	2272.11	2499.79	2344.13	2459.74	2352.3	2170.77	2483.78	2401.89	2503.31	2454.44	2572.48
Upregulated with Age	Psme1	*	483 +/- 12	472 +/- 19	528 +/- 16	532 +/- 26	0.010318	0.849029	0.698015	0	0	0	0	0	0		647.92	511.32	505.28	512.91	508.8	562.12	522.97	452.32	536.5	522.01	572.51	601.33	461.41	463.83	524.64	704.8	463.8	499.01	497.33	520.01	532.9	463.94	442.49	515.81	450.22	519.77	453.36	442.02	491.27	448.41	365.92	458.2	436.93
Upregulated with Age	Ptgds	*	2866 +/- 462	2879 +/- 204	3047 +/- 88	2981 +/- 74	0.612886	0.926233	0.887754	0	0	0	0	0	0		3094.6	2826.05	3204.83	3513.85	3044.74	3175.17	2693.77	2817.8	2720.24	3376.05	3317.97	3158.04	3076.76	2513.61	2865.76	3095.99	2849.59	2885.34	3069.88	2553.5	2323.43	2265.66	2555.94	6908.82	1794.11	2532.95	2298.87	2286.19	3137.89	2123.67	3023.12	2451.64	2636.3
Upregulated with Age	Qdpr	*	2153 +/- 45	2570 +/- 146	3113 +/- 107	2908 +/- 81	4.11947e-07	0.310789	0.00490739	1	1	1	1	1	0		2979.01	2529.08	2819.33	3837.29	3091	3195.51	3235.48	3223.77	3003.69	3211.06	2971.86	2825.62	3011.74	2663.43	3011.3	3305.33	2417.24	2888.81	3073.31	2205.1	2442.19	2053.96	2200.79	1992.96	2128.77	2038.8	2097.38	2048.13	2317.28	2399.67	2530.66	2040.94	2749.21
Upregulated with Age	Rpl10	*	4454 +/- 65	4374 +/- 123	4574 +/- 79	4491 +/- 142	0.282701	0.460104	0.988841	0	0	0	0	0	0		4691.58	4494.14	4648.8	4577.95	4747.1	4653.82	4904.04	4042.1	4282.3	4700.13	4556.68	4941.92	4357.69	3460.94	4731.89	4991.73	4382.47	4506.68	4490.58	4649.94	4701.67	4414.22	4260.39	4558.54	4400.12	4621.17	4010.05	4409.75	4510.14	4216.25	4787.74	4283.04	4452.74
Upregulated with Age	Rpl19	*	6969 +/- 72	7069 +/- 135	7187 +/- 134	6815 +/- 169	0.899643	0.326018	0.0930266	0	0	0	0	0	0		7739.54	6533.45	6906.23	7085.11	7420.8	7895.8	7081.74	6730.43	7141.23	7339.28	7034.1	7390.65	6922.71	6024.49	7063.98	7341.05	5860.33	6801.66	6899.06	7187.92	7229.12	6501.96	7002.64	7037.4	6980.61	7018.68	6644.75	6967.45	7116.51	7045.83	7349.19	6670.42	7496.51
Upregulated with Age	Rps15	*	3546 +/- 78	3643 +/- 117	3671 +/- 83	3438 +/- 120	0.705903	0.517613	0.121811	0	0	0	0	0	0		3683.71	3721.77	3597.95	3823.89	3633.98	3894.16	4024.86	3035.17	3659.42	3638.79	3593.82	3893.83	3529.26	2584.74	3534.81	3651.92	3211.19	3671.73	3272.59	3495.22	3209.56	3216.07	3841.19	3788.56	3591.23	3759.16	3339.93	3414.21	3802.97	3569.53	3772.06	3514.72	3750.71
Upregulated with Age	Rps17	*	6276 +/- 100	6289 +/- 212	6491 +/- 178	6066 +/- 174	0.984514	0.248588	0.221048	0	0	0	0	0	0		7025.72	5943.1	6361.74	6788.46	6430.36	7409.22	6803.49	5405.44	6371.14	6374.3	6334.07	6595.58	6127.83	4949.29	6406.21	6580.43	5648.08	6339.66	5616.66	6772.25	6385.62	5806.05	6340.36	6503.65	6351.81	6457.74	5771.61	6028.31	6341.64	6518.99	5994.94	5931.44	6573.56
Upregulated with Age	Rps5	*	1947 +/- 29	1958 +/- 39	1953 +/- 25	1928 +/- 54	0.763109	0.860686	0.660846	0	0	0	0	0	0		2084.7	1894.41	1873.02	2028.69	2039.21	1946.35	1845.18	1892.38	1927.04	1995.13	1824.23	2043.25	1945.78	1597.3	2011.67	2219.06	1882.69	1958.45	1870.79	1988.64	1918.43	1761.18	2050.87	2000.43	1932.93	2026.91	1836.35	1930.08	2025.45	1960.14	2079.25	1828.6	2061.91
Upregulated with Age	RT1-DMb	*	163 +/- 7	171 +/- 8	202 +/- 9	203 +/- 27	0.0269119	0.77999	0.822562	0	0	0	0	0	0		223.07	165.25	197.1	153.11	201.11	242.57	229.91	212.57	215.33	182.32	161.34	186.33	197.15	164.19	176.01	425.67	157.22	182.14	177.8	181.1	197.93	189.18	133.91	153.99	156.83	149.16	143.49	152.15	171.07	156.13	167.57	170.43	201.28
Upregulated with Age	S100a4	*	223 +/- 12	226 +/- 14	345 +/- 24	322 +/- 17	1.25996e-06	0.609391	0.488665	0	1	1	1	1	0		390.37	231.11	303.82	440.19	363	467.71	325.62	310.07	369.84	243.33	366.93	334.54	385.91	347.31	232.42	321	239.76	321.49	349.59	247.5	277.11	177.92	228.52	162.97	208.6	218.7	257.97	196.75	251.58	202.01	225.71	187.19	245.47
Upregulated with Age	S100b	*	16716 +/- 347	17271 +/- 310	20047 +/- 378	18791 +/- 573	3.11445e-06	0.423783	0.0440703	0	1	1	1	1	0		18470.3	19663.8	20670.8	21435.2	19853.2	20345.2	21495.9	18064	21153.6	19321.8	16722.6	20579.7	19305.2	16659.3	20706.8	19264.5	16048.1	20054.6	19773.8	18621.3	16937	17607.3	15660.2	14992.8	17191.5	17146.8	15386.9	16576.5	17037.9	17698.9	17502.6	17132.2	18346.1
Upregulated with Age	Sdc4	*	847 +/- 19	867 +/- 16	836 +/- 7	844 +/- 26	0.370395	0.466285	0.775573	0	0	0	0	0	0		841.59	804.71	847.22	849.75	828.56	830.83	863.39	818.33	868.63	803.46	788.51	754.84	852.56	988.19	908.24	744.34	837.19	793.9	930.24	880.49	956.17	885.1	866.05	741.57	817.14	883.05	787.66	817.81	839.82	850.95	882.31	884.27	829.67
Upregulated with Age	Sepp1	*	9186 +/- 142	9839 +/- 340	11036 +/- 317	10437 +/- 247	0.000118568	0.923939	0.0326391	0	1	1	1	0	0		11789.3	9627.74	12646.2	10964.5	10939.1	12295.4	10759.3	9556.22	10793.4	10989.9	10318.2	11529	10369.6	9191.86	10812	11123.2	9264.11	10556.6	10771.2	9917.34	9692.62	9299.13	9298.04	8825.53	9137.15	9097.75	8278.08	9054.93	9259.97	9348.57	11415.4	8648.5	10226.1
Upregulated with Age	Serping1	*	47 +/- 2	45 +/- 3	72 +/- 6	65 +/- 3	4.90822e-06	0.3574	0.538432	0	1	1	1	1	0		104.44	52.69	88.21	63.16	62.34	97.32	48.35	60.74	74.21	65.16	67.66	71.99	61.35	65.07	42.87	67.46	70.75	64.76	75.59	46.57	48.72	56.3	50.94	50.83	43.52	43.92	48.85	34.76	43	32.56	41.04	39.11	34.37
Upregulated with Age	Sgk1	*	1520 +/- 214	2400 +/- 193	2194 +/- 221	2707 +/- 234	0.0372846	0.00417235	0.422752	1	0	1	0	0	0		2873.56	2204.56	2138.73	3259.3	1938.66	1198.31	1455.42	1702.19	3148.47	2025.63	3034.32	1040.68	2345.32	3299.02	2689.75	3456.53	3065.76	2304.8	3130.86	939.13	1461.66	1040.49	2668.02	847.72	1438.44	1217.97	2727.81	1099.81	1754.66	2631.27	2506.73	1578.55	3446.33
Upregulated with Age	Slc12a2	*	1241 +/- 33	1273 +/- 60	1432 +/- 39	1377 +/- 30	0.00163469	0.790348	0.323508	0	1	0	1	0	0		1493.56	1234.6	1508.22	1571.28	1546.5	1557.08	1410.03	1368.14	1264.01	1363.59	1288.15	1393.22	1411.49	1285.56	1447.55	1525.9	1238.1	1335.7	1468.8	1336.69	1449.48	1200.4	1211.02	1125.8	1173.56	1157.58	1193.7	1213.27	1352.13	1187.62	1337.15	1060.28	1448.25
Upregulated with Age	Slc6a6	*	441 +/- 15	489 +/- 18	529 +/- 15	510 +/- 25	0.00770598	0.473594	0.0900027	0	1	1	0	0	0		557.68	504.14	499.84	616.26	538.96	582.45	457.84	481.09	527.99	525.47	536.08	481.7	490.25	699.15	512.23	434.97	495.24	492.65	444.08	413.08	508.54	461.69	401.73	385.73	362.42	455.71	450.31	496.46	477.54	443.23	461.68	487.53	417.29
Upregulated with Age	Srebf1	*	280 +/- 5	280 +/- 8	326 +/- 9	322 +/- 9	5.45929e-06	0.770282	0.804709	0	1	1	1	1	0		369.08	285	363.71	323.44	329.81	338.43	320.69	306.87	294.41	329.98	281.05	321.84	347.11	297.37	298.99	304.71	361.6	341.15	341.86	275.1	289.29	290.53	280.92	267.62	249.12	265.37	309.87	282.66	292.75	278.96	256.49	254.24	245.47
Upregulated with Age	St18	*	279 +/- 18	296 +/- 10	300 +/- 11	295 +/- 7	0.481229	0.662639	0.40722	0	0	0	0	0	0		337.65	219.14	304.91	325.36	278.53	293.41	288.12	308.47	312.66	329.29	265.44	262.55	303.59	336.71	298.99	295.41	310.51	278.7	298.91	302.69	371.5	299.54	304.21	145.02	252.87	262.63	267.13	303.65	285.43	307.08	259.91	250.05	343.65
Upregulated with Age	Sts	*	57 +/- 4	71 +/- 6	72 +/- 3	71 +/- 4	0.122325	0.166823	0.122332	0	0	0	0	0	0		59.82	83.82	60.98	86.12	71.39	66.82	68.08	76.72	75.43	66.55	83.27	79.4	82.84	77.94	60.93	53.5	78.61	55.51	65.28	50.02	76.13	74.32	49.49	41.86	53.28	50.33	73.27	57.71	48.49	66.6	68.4	57.27	117.82
Upregulated with Age	Sult1a1	*	530 +/- 25	583 +/- 38	561 +/- 47	503 +/- 13	0.485537	0.936599	0.120623	0	0	0	0	0	0		505.97	524.5	934.33	453.58	521.87	518.54	447.97	473.1	534.07	698.09	431.99	511.34	461.93	494.1	566.38	509.41	550.27	505.95	496.47	542.44	624.25	499.98	441.03	638.4	458.47	634.15	438.1	515.48	511.39	481.71	793.4	542.02	721.67
Upregulated with Age	Sult1d1	*	31 +/- 2	29 +/- 3	31 +/- 3	34 +/- 3	0.318109	0.760236	0.451258	0	0	0	0	0	0		27.38	41.91	30.49	44.02	34.19	17.43	24.67	35.16	32.85	24.26	28.63	44.46	35.13	36.32	33.85	53.5	15.72	35.85	24.91	31.91	45.68	31.53	33.48	31.4	26.26	25.62	25.95	26.89	26.53	22.94	47.88	26.54	29.46
Upregulated with Age	Tcn2	*	160 +/- 9	186 +/- 8	178 +/- 5	185 +/- 5	0.259959	0.0322999	0.199904	1	0	1	0	0	0		177.44	138.91	190.57	191.39	174.96	177.21	166.76	188.6	186.13	189.25	150.94	206.44	185.61	174.03	192.93	188.41	192.59	194.86	179.52	196.62	222.29	168.91	149.92	146.52	147.82	150.07	123.64	151.49	140.88	155.39	208.61	159.25	220.92
Upregulated with Age	Tgfa	*	101 +/- 6	106 +/- 6	132 +/- 6	112 +/- 6	0.00820757	0.304015	0.0619803	0	1	0	1	0	0		152.09	98.19	126.32	141.63	140.77	155.42	131.23	151.84	116.79	103.99	143.13	140.8	115.88	109.72	102.67	81.41	113.98	112.75	90.19	108.66	140.08	123.87	78.6	92.7	78.79	87.85	103.8	85.26	107.04	100.63	112.85	104.77	127.64
Upregulated with Age	Timp2	*	2042 +/- 69	1903 +/- 61	1824 +/- 64	1789 +/- 52	0.0154056	0.191842	0.426381	0	-1	-1	0	0	0		1527.02	2015.36	2111.51	2061.23	1797.89	1577.42	1697.17	1941.93	1709.27	1798.25	1696.72	1965.97	1464.97	1731.23	1947.36	1958.54	1866.97	1678.01	1795.2	1795.47	2158.99	1826.49	1829.62	2460.92	1950.19	2310.58	2082.11	2033.05	1974.22	1922.4	1781.72	2196	1914.63
Upregulated with Age	Trip10	*	43 +/- 2	43 +/- 3	49 +/- 3	47 +/- 3	0.144298	0.70543	0.812667	0	0	0	0	0	0		59.82	35.92	42.47	57.42	57.32	40.67	38.48	54.34	59.61	39.51	59.85	56.11	47.19	46.91	44	41.87	27.51	40.48	56.69	32.77	51.77	36.03	40.76	38.87	41.27	40.26	50.37	53.12	49.4	35.52	58.14	39.11	39.27
Upregulated with Age	Vim	*	624 +/- 52	638 +/- 32	862 +/- 84	715 +/- 37	0.0120521	0.270379	0.181122	0	1	0	1	0	0		1388.11	683.76	763.37	796.17	660.63	1320.32	701.56	679.28	849.16	775.73	970.67	727.31	659.08	814.16	583.31	644.32	699.62	689.24	644.21	547.61	889.18	666.64	737.96	870.14	396.94	531.66	486.95	527.94	582.75	451.37	721.58	663.55	648.03
[truncated: 4 more columns]
